# Supplementary material for: Clinical and Electrodiagnostic Correlations of Ultrasound-Detected Markedly Enlarged Median Nerve at the Wrist
Source: Neurol Int. 2025 Aug 7;17(8):124. doi: 10.3390/neurolint17080124 (PMC12389687; doi:10.3390/neurolint17080124)
Supplement: Supplementary file 1 [file neurolint-17-00124-s001.zip]

Archive with 2 entries (2 files):
- neurolint-3741793-supplementary.pdf
- neurolint-3741793-supplementary.MP4
